# Supplementary material for: Effect of Biological Denitrification Inhibitor on N2O Emissions from Paddy Soil and Microbial Mechanisms
Source: Microorganisms. 2025 May 27;13(6):1232. doi: 10.3390/microorganisms13061232 (PMC12195389; doi:10.3390/microorganisms13061232)
Supplement: Supplementary file 1 [file microorganisms-13-01232-s001.zip]

Archive with 1 entries (1 files):
- microorganisms-3622372-supplementary.pdf
